# Supplementary material for: Evaluating Changes in Health Risk from Drought over the Contiguous United States
Source: Int J Environ Res Public Health. 2022 Apr 12;19(8):4628. doi: 10.3390/ijerph19084628 (PMC9031499; doi:10.3390/ijerph19084628)
Supplement: Supplementary file 1 [file ijerph-19-04628-s001.zip]

Archive with 1 entries (1 files):
- ijerph-1628007-supplementary.pdf
